# Supplementary material for: ENO1 Regulates Apoptosis Induced by Acute Cold Stress in Bovine Mammary Epithelial Cells
Source: Animals (Basel). 2025 Aug 31;15(17):2559. doi: 10.3390/ani15172559 (PMC12427403; doi:10.3390/ani15172559)
Supplement: Supplementary file 1 [file animals-15-02559-s001.zip]

Archive with 1 entries (1 files):
- animals-3789148-supplementary.pdf
